# Supplementary material for: A Small Molecule Antagonist of PD-1/PD-L1 Interactions Acts as an Immune Checkpoint Inhibitor for NSCLC and Melanoma Immunotherapy
Source: Front Immunol. 2021 May 14;12:654463. doi: 10.3389/fimmu.2021.654463 (PMC8160380; doi:10.3389/fimmu.2021.654463)
Supplement: Supplementary file 10 [file DataSheet_2.xlsx]

## Sheet: Suplementary1
Suplementary1 A	H1975	WT						0uM						0.625uM						1.25uM						2.5uM						5uM						10uM
		0.995516	1.01166	1.0009	1.04395	1.04933	1.01166	0.925561	0.990135	1.04395	1.01166	1.0278	1.0009	0.96861	0.995516	0.957848	0.995516	0.963229	0.936323	0.914798	0.936323	1.00628	1.01704	1.0009	0.990135	0.925561	0.952467	0.947085	1.03318	1.03318	1.00628	0.973991	0.984754	0.984754	1.01166	1.03856	1.03318	0.92018	0.909417	0.936323	0.936323	0.995516	0.909417
	A549	WT				0μΜ				0.625μΜ				1.25μΜ				2.5μΜ				5μΜ				10μΜ
		0.991803	1	0.991803	1.01639	0.993684	0.976842	0.993684	1.03579	1.0148	0.980973	0.997886	1.00634	1.00425	0.987234	0.978723	1.02979	0.993464	1.00218	0.984749	1.01961	1.0177	0.982301	0.982301	1.0177	0.983908	0.993103	1.0023	1.02069
Suplementary1 B	A375	WT						0uM						0.625uM						1.25uM						2.5uM						5uM						10uM
		1.07	1.08	1.16	1.16	1.12	1.11	0.986	0.974	0.995	0.95	1.04	1.05	0.986	0.974	0.995	0.95	1.04	1.05	1.04	0.958	0.925	1.05	1.03	1.06	1.04	0.889	0.984	0.953	1.01	1.02	0.966	0.937	0.967	1.01	0.941	1.09	0.878	0.856	0.918	0.88	0.899	0.966
	SK-MEL-2	WT				0μΜ				0.625μΜ				1.25μΜ				2.5μΜ				5μΜ				10μΜ
		1.01	0.992908	0.973995	1.02128	1.08	0.989469	1.10703	0.825863	1.16	1.09119	0.902248	0.844658	1.15	0.970769	0.930484	0.949153	1.07547	1	0.95283	0.971698	1.0581	0.988875	0.885043	1.06798	0.962798	1.07274	0.965019	0.999445
Suplementary1 C	activated CD3a+ T cells	WT				0uM				0.625uM				1.25uM				2.5uM				5uM				10uM
		0.974	0.996	1.02	1.01	0.966	1	1	1.03	0.981	0.989	1.01	1.02	0.962	0.989	0.96	0.964	0.957	0.975	0.987	0.97	0.832	0.974	0.996	0.953	0.879	0.898	0.864	0.845

## Sheet: Suplementary3
Suplementary3 A
	Liver weight	Vehicle						2mg/kg						4mg/kg						8mg/kg
		1.39	1.17	1.36	1.15	1.32	1.18	1.32	1.26	1.35	1.38	1.34	1.41	1.3	1.26	1.22	1.3	1.33	1.2	1.32	1.37	1.5	1.3	1.37	1.3
Suplementary3 B
	Spleen weight	Vehicle						2mg/kg						4mg/kg						8mg/kg
		0.09	0.09	0.09	0.09	0.1	0.08	0.09	0.09	0.09	0.1	0.09	0.11	0.09	0.1	0.09	0.09	0.1	0.09	0.1	0.09	0.11	0.1	0.09	0.1
Suplementary3 C
	Body weight		Vehicle						2mg/kg						4mg/kg						8mg/kg
		1	22.54	19.45	21.53	21.5	23.5	20.91	23.12	22	23.07	21.88	21.97	24.38	24.39	23.06	22.16	22.41	24.23	21.2	22.31	24.42	23.4	22	24.43	23.1
		2	23.65	20.62	22.85	22.23	24.14	21.95	24.22	22.87	23.91	23.3	22.86	25.99	25.32	23.73	23.25	23.34	24.8	22.47	23.35	24.95	23.17	22.25	24.94	23.35
		3	23.78	20.73	22.42	21.92	23.72	21.55	23.88	22.72	23.37	22.93	23.07	25.12	24.99	23.53	23.05	22.84	24.03	22.01	23.19	24.74	22.86	22.1	25.26	24
		4	23.75	20.36	22.54	22.23	23.88	21.39	24	22.25	23.95	22.95	22.7	25.27	25.32	23.71	22.45	22.65	23.48	22.25	23.67	24.86	22.94	22.55	25.43	24
		5	23.31	20.12	22.19	22.67	23.91	21.73	24.07	22.93	24.12	23.32	23.05	25.29	25.23	23.89	23.03	22.94	24.33	22.47	23.81	24.78	22.21	22.68	25.51	24.32
		6	23.38	20.08	22.98	22.23	24.01	21.82	23.96	22.65	24.46	23.37	23	25.37	25.27	23.98	23.21	23.14	24.91	22.41	23.59	24.56	23.33	22.9	25.35	24.59
		7	23.29	20.79	23.26	21.94	24.31	21.9	24.11	22.85	24.91	23.68	23.13	25.49	25.68	24.03	23.51	23.4	24.94	22.8	23.68	25.12	23.19	22.91	25.93	24.39
		8	23.53	20.86	22.94	22.07	24.19	22.07	24.12	22.78	24.82	23.01	23.5	25.03	25.7	24.1	23.25	23.43	25.27	22.7	23.67	25.03	24.13	23.16	26.18	24.1
		9	23.84	20.88	22.88	21.78	24.03	22.2	24.15	23.03	25.32	23.74	23.71	25.64	26.58	24.84	23.23	23.65	25.2	22.74	23.72	24.99	24.64	23.34	26.94	24.42
		10	23.84	21.29	23.36	22.04	25.05	21.98	24.67	23.62	24.9	23.77	24.18	25.96	26.75	24.45	23.85	23.71	25.18	23.28	24.02	25.54	24.31	23.45	26.68	24.81
		11	24.06	21.93	23.03	22.57	24.89	22.47	24.65	23.89	25.36	24.14	24.36	26	26.47	24.65	23.62	23.97	25.73	23.46	24.53	25.56	24.51	23.65	26.4	24.83
		12	23.24	21.32	23	22.21	24.05	22.65	24.26	23.65	24.65	23.75	23.39	26.03	26.04	24.15	23.64	23.57	24.96	23.46	24.23	24.89	24.01	23.23	26.09	24.96
		13	23.5	21.27	23.29	22.6	23.93	22.69	24.26	23.82	24.82	24.41	23.9	26.2	26.19	24.47	23.51	23.53	24.9	23.79	24.36	25.23	24.5	23.26	26.27	25.15

## Sheet: Suplementary4
Suplementary4 B
	Liver weight	Vehicle												4mg/kg												8mg/kg
		1.6926	1.1874	1.0057	1.4138	1.2063	1.2468	1.8096	1.234	1.3594	0.9388	2.1487	1.2078	1.438	1.1499	1.2238	1.3417	1.2316	1.9833	1.3412	1.4898	1.1931	1.3455	1.4483	1.125	1.2369	2.0172	1.8541	1.1548	1.2413	1.3229	1.1125	1.1372	1.268	0.8599	1.3297	1.0884
	Spleen weight	Vehicle												4mg/kg												8mg/kg
		1.5562	1.2655	0.7179	1.4798	1.1694	1.2552	1.583	1.1506	0.7184	1.432	1.6868	1.1461	1.3485	1.0904	0.1224	1.3962	1.1315	1.4151	1.2604	1.4603	0.6619	1.25	1.3029	0.4539	1.0805	1.3503	1.3863	0.852	0.9581	1.2197	0.9993	0.1681	1.2484	1.3056	1.0467	0.8688
	Body weight		vehicle												2mg/kg												4mg/kg
		1	20.67	20.01	19.01	20.13	20.19	18.96	17.96	19.44	21.1	19.29	19.52	18.65	19.35	19.05	19.68	18.22	19.47	18.24	20.05	20.07	19.45	20.28	19.01	18.31	20.27	18.43	19.23	19.29	19.33	20.35	20.14	19.57	19.37	19.4	18.4	19.75
		4	22.49	21.48	20.19	22.04	21.67	19.82	19.53	20.62	22.98	20.33	20.74	20.11	20.06	20.4	21.3	18.91	21.01	18.94	20.6	20.55	20.86	21.34	19.67	18.44	22.6	19.03	19.81	19.27	20	20.59	20.15	20.11	20.23	20.47	18.35	19.92
		8	23.67	21.66	20.54	22.6	21.85	20.88	19.53	21.42	23.78	21.32	21.6	21.05	21.26	21.07	22.35	19.56	21.86	19.44	20.82	21.79	22.03	22.54	20.63	19.93	22.57	19.93	21.48	20.28	20.65	21.62	21.63	21.44	20.46	21.12	19.26	19.8
		11	23.81	21.95	20.59	23.4	22.45	21.6	19.55	21.75	23.99	20.4	21.77	20.5	22.09	21.29	22.48	19.28	22.6	20.11	21.49	22.02	22.07	22.64	21.09	20.08	23.47	20.5	22.21	20.63	21.11	21.81	21.38	21.67	21.13	21.56	19.84	20.33
		15	24.05	22.26	20.6	23.89	22.73	21.94	20.38	22.29	25.18	21.09	22.28	21.1	22.53	21.6	22.51	18.9	22.75	19.77	21.8	22.22	22.34	23.27	21.08	20.29	23.05	19.05	21.67	20.27	21.2	21.3	20.62	21	20.58	21.23	18.94	20.97
		18	23.38	21.78	20.74	23.39	21.61	21.96	20.22	22.12	24.56	20.86	21.98	20.63	21.87	21	22.59	19.66	22.92	19.81	22.53	22.23	22.51	23.17	21.11	20.43	23.56	18.6	22.83	20.06	21.92	22.45	20.74	22.3	21.1	21.11	18.2	20.41
		22	23.05	22.22	20.97	22.64	21.75	21.85	20.43	22.81	25.28	21.31	21.92	20.81	23.37	21.68	23.11	20.92	23.4	20.34	23.54	23.15	22.55	23.54	20.82	20.45	22.62	18.43	21.25	19.58	21.13	21.71	20.64	22.33	20.58	21.26	18.13	20.79
		25	22.87	21.3	20.02		21.55	21.35	20.48	22.25	24.97	21.18	22.2	21.89	23.18	21.87	23.1	21.12	23.94	20	22.62	22.97	23.21	23.6	20.77	20.87	23.31	19.71	20.4	20.31	21.963	22.3	20.6	21.87	21.34	21.81	19.01	20.86
		29	23.23	21.56	20.75		21.88	21.71	21.74	23.27	26.05	21.24	23.5	20.88	24.57	21.56	24.1	22.16	23.4	20.63	23.18	23.72	24.01	24.22	20.86	21.41	22.21	21.1	22.8	20.88	22.32	22.7	21.08	22.69	21.69	22.24	19.11	20.69
Suplementary4 C
	Liver weight
		Vehicle							2mg/kg							4mg/kg
		1.113	1.134	1.18	1.138	0.93	1.102	1.141	1.024	1.082	1.003	1.031	1.131	1.012	1.042	1.107	1.066	1.08	1.27	1.03	0.96	1.18
	Spleen weight
		Vehicle							2mg/kg							4mg/kg
		0.194	0.2	0.147	0.128	0.105	0.264	0.145	0.146	0.126	0.082	0.166	0.167	0.162	0.16	0.13	0.107	0.18	0.22	0.17	0.19	0.2
	Body weight		Vehicle								2mg/kg								4mg/kg
		1	17.7	19.24	18.86	18.06	18.14	17.19	19.16	17.44	18.2	18.06	18.75	17.8	17.99	18.34	17.92	18.13	19.36	17.71	18.17	19.52	18.7	17.94	17.28	19.03
		4	19.63	20.07	20.13	19.19	19.15	17.56	19.56	18.69	17.87	17.98	19.51	17.26	17.72	18.75	17.15	18.82	18.85	18.75	18.56	18.62	18.09	18.32	17.6	18.05
		8	18.1	19.53	20.23	20.25	19.86	18.54	18.97	19.22	17.25	18.31	18.78	17.38	17.45	18.32	18.13	18.91	18.89	19.83	18.73	17.3	17.78	19.06	17.73	18.24
		11	19.03	19.87	20.66	20.17	19.46	18.01	20.15	18.95	17.94	18.48	19.39	17.14	17.93	19.14	18.32	18.94	19.45	18.49	19.11	17.72	18.23	18.35	16.87	19.46
		15	19.05	19.26	20.6	20.89	20.73	18.38	20.29	18.28	18.53	18.6	18.9	17.75	19.77	19.8	18.22	18.08	19.05	19.05	20.27	17.2	18.3	18.62	17.58	18.94
		18	19.22	20.93	19.14	20.18	20.4	18.38	21.04	18.38	18.67	18.94	20.75	16.97	18.83	18.79	18.91	19.72	18.77	19.48	18.09	18.03	20.2	18.73	18.03	19.53
		22	19.56	21.15	20.2	20.51	19.49	18.38	20.34	19.44	18.34	18.32	20.38	16.37	18.33	18.22	18.9	20.17	19.14	18.5	18.1	17.76	19.73	18.42	18.48	19.02
		25	20.3	20.95	19.15	20.4	20.87	18.38	21.55	18.56	18.42	18.92	19.07	17.9	19.44	19.45	19.36	19.4	18.61	19.32	18.1	18.37	19.49	18.81	17.97	20.41
		29	19.74	21.48	20.73	19.54	19.76	18.38	21.42	18.16	18.33	18.56	20.22	16.84	18.73	19.26	19.56	19	18.57	19.77	19.19	18.07	20.02	18.03	17.69	19.36
		33	20.38	21.57	20.26	20.13	19.9	18.38	21.11	19.09	19.43	19.13	17.74	19.74	19.74	19.74	19.95	19.58	20.79	20.09	19.2	19.01	19.72	19.05	17.54	20.26

## Sheet: Suplementary5
Suplementary5 A	GM-CSF	Vehicle								4mg/kg								8mg/kg
		18.0675	1.79	15.1167	21.41	2.84	27.7067	33.3733	1.79	61.83	51.5533	51.32	41.1033	52.9667	41.4233	81.0467	59.4733	125.177	41.3167	42.8067	113.61	17.3933	26.1333	30.2767	10.68
	IFN-b	Vehicle								4mg/kg								8mg/kg
		24254.3	122872	139280	56079.1	267885	69263.4	50228.1	182555	772799	420038	219584	153647	61464.8	61464.8	126711	772799	164390	143853	772799	772799	237330	772799	772799	464227
	IL-23	Vehicle								4mg/kg								8mg/kg
		111.82	153.455	111.82	163.37	111.82	234.74	123.59	111.82	111.82	170.27	365.977	353.987	460.517	135.257	299.613	393.4	255.647	119.63	175.087	111.82	361.393	125.207	101.82	100.82
	IL-17A	Vehicle								4mg/kg								8mg/kg
		15.06	25.06	23.06	29.06	19.06	44.24	70.4967	39.06	85.7633	176.127	83.2	123.78	111.63	311.01	371.02	914.137	270.32	62.9333	54.4333	39.06	237.733	517.597	112.45	63.4667
	MCP-1	Vehicle								4mg/kg								8mg/kg
		218.42	217.65	211.76	381	399.163	187.56	386.3	398.41	435.7	299.843	279.247	275.643	239.867	425.7	285.867	423.7	335.5	431.3	436.1	422.6	405.7	452.1	425.7	405.7
	IL-10	Vehicle								4mg/kg								8mg/kg
		667.518	110.447	94.8967	60.7225	557.43	110.093	88.6233	104.883	109.494	384.047	372.897	376.04	403.7	160.947	132.383	65.3	170.757	68.3167	203.347	109.67	245.037	294.217	96.6733	130.05
	IL-6	Vehicle								4mg/kg								8mg/kg
		710.69	677.69	693.69	731.69	677.69	678.69	753.69	741.69	357.056	164.563	119.357	212.47	148.763	677.69	332.05	677.69	58.4833	677.69	672.62	677.69	81.7	49.8167	239.793	227.793
	IL-27	Vehicle								4mg/kg								8mg/kg
		402.625	95.2933	170.61	451.8	354.01	49.5333	197.597	809.377	172.607	189.423	155.69	153.233	295.267	46.88	179.52	41.4667	90.3933	239.243	466.707	137.617	62.32	218.75	737.493	592.843
Suplementary5 B
	GM-CSF	Vehicle							2mg/kg							4mg/kg
		8.03	4.68	5.84	9.23	8.29	1.39	5.34	9.51	2.82	7.53	4.68	9.8	24.78	9.37	14.99	23.47	48.01	26.41	17.19	20.51	16.16
	IFN-b	Vehicle							2mg/kg							4mg/kg
		13.62	25.51	10.68	6.76	0	0	0	68.01	12.79	23.06	49.04	77.58	51.25	10.68	38.3	18.57	69.49	27.14	46.85	35.38	31.65
	IL-23
		12.59	5.4	10.14	17.12	11.64	5.63	14.41	184.97	39.85	10.76	13.34	8.14	29.89	31	196.93	73.08	190.87	114.44	233.59	212.88	160.47
	IL-17A	Vehicle							2mg/kg							4mg/kg
		29.94	7.23	18.27	189.7	54.1	13.58	23.07	430.69	344.83	111.67	358	37.26	111.67	959.21	205.61	148.25	385.67	187.16	660.32	225.63	48.39
	MCP-1	Vehicle							2mg/kg							4mg/kg
		15.11	1	2.63	4.5	3.76	2.23	3.01	39.37	20.62	25.71	42.97	15.82	15.28	35.04	29.46	34.57	28.4	30.1	32.3	42.97	26.12
	IL-10	Vehicle							2mg/kg							4mg/kg
		38.13	33.69	26.96	50.02	31.14	5.46	22.52	89.43	23.27	41.16	21.42	47.84	112.27	29.22	35.3	351.8	123.04	198.39	79.04	16.02	100.96
	IL-6	Vehicle							2mg/kg							4mg/kg
		633.33	55.75	9.6	38.74	18.39	23.25	35.97	1069.99	690.68	174.71	721.1	50.96	215.32	54.76	438.16	229.45	879.88	323.47	597.55	121.57	85.05
	IL-27	Vehicle							2mg/kg							4mg/kg
		32.09	8.02	26.69	53.01	23.54	6.81	18.82	41.4	27.53	9.42	43.27	44.55	178.2	28.83	75.27	230.42	427	216.89	194.3	320.92	153.32

## Sheet: Suplementary6
Suplementary6
	GM-CSF	Vehicle							2mg/kg							4mg/kg
		8.42	8.29	2.76	34.04	33.05	19.82	17.19	44.29	48.01	18.47	11.64	11.8	40.41	24.51	38.56	44.69	29.61	25.04	42.32	36.43	34.04
	IFN-b	Vehicle							2mg/kg							4mg/kg
		10.68	14.45	48.6	37.88	4.94	1.51	16.93	11.52	35.79	5.86	44.69	11.52	19.39	18.98	33.3	42.97	23.88	46.85	65.11	44.26	24.69
	IL-23	Vehicle							2mg/kg							4mg/kg
		35.17	5.75	3.54	230.02	17.78	45.09	226.49	87.9	219.59	55.58	138.98	32.14	160.47	78.18	14.98	155.44	35.8	203.18	76.87	298.2	128.22
	IL-17A	Vehicle							2mg/kg							4mg/kg
		57.62	14.64	4.44	311.77	405.14	55.83	138.24	138.24	820.34	344.83	67.3	615.86	237.82	247.34	263.95	76.05	630.38	167.86	93.74	253.87	292.55
	MCP-1	Vehicle							2mg/kg							4mg/kg
		5.58	0	0	12.44	16.55	9.46	13.68	17.64	58.84	33.65	29.89	89.88	25.71	17.83	17.64	43.5	18.75	57.82	26.73	16.19	36.93
	IL-10	Vehicle							2mg/kg							4mg/kg
		478.86	355.78	293.22	448.73	131.26	246.15	372.07	131.26	164.92	131.26	64.94	63.11	229.23	205.74	72.7	261.05	136.42	169.08	6.95	107.91	83.52
	IL-6	Vehicle							2mg/kg							4mg/kg
		104.45	28.16	7.95	661.44	82.16	218.78	1279.36	180.46	624.21	109.9	119.55	97.58	451.47	493.62	710.83	132.15	313.66	123.62	85.05	563.62	624.21
	IL-27	Vehicle							2mg/kg							4mg/kg
		219.54	23.54	209.12	328.45	313.54	61.96	67.39	126.57	356.05	72.22	222.22	256.66	216.89	282.18	324.67	292.31	752.25	760.23	343.98	776.41

## Sheet: Suplementary7
Suplementary7 B
	CD8a	Vehicle						4mg/kg						8mg/kg						Atezolizumab
		1488167	1106303	1307420	1259456	175889	1271487	1938776	2674711	2779992	4155648	2733627	5435519	4729327	4252767	3422888	5282973	2753585	4967697	4195197	4880219	5208261	4682444	4969478	6100897
	PD-L1	Vehicle						4mg/kg						8mg/kg						Atezolizumab
		296462	474407	386129	380477	139094	361612	33640	215940	263311	278120	242857	183025	26624	29241	37001	96353	191790	60440	186261	171700	90693	120756	230332	89359
Suplementary7 C
	IFN-r	Vehicle						4mg/kg						8mg/kg						Atezolizumab
		9.53	9.53	12.76	13.13	19.05	13.51	28.88	22.56	22.56	11.35	13.13	28.26	11.35	32.1	23.09	23.63	22.04	24.18	15.92	15.5	15.92	29.5	34.84	19.05
	TNF-a	Vehicle						4mg/kg						8mg/kg						Atezolizumab
		5.33	5.71	9.06	5.33	8.11	7.36	25.75	24.33	15.46	10.94	9.89	12.41	16.78	11.85	14.82	12.04	16.11	15.68	20.61	24.89	11.85	16.34	18.4	34.28
	IL-6	Vehicle						4mg/kg						8mg/kg						Atezolizumab
		101.23	76.29	147.62	136.25	149.25	172.41	216.99	234.74	372.7	165.74	398.44	211.73	294.14	277.01	263.92	236.54	368.48	454.77	376.93	490.46	488.04	341.6	215.23	136.25
	IL-10	Vehicle						4mg/kg						8mg/kg						Atezolizumab
		208.87	172.48	423.23	193.15	233.75	308.23	215.93	133.63	179.33	138.65	143.68	136.97	83.81	136.97	162.26	87.12	153.79	246.41	72.17	107.01	131.96	126.95	118.63	72.17

## Sheet: Suplementary8
	5	0	50.1044
	10	1080.45	1081.14
	20	1108.57	822.491
	60	870.098	966.263
	120	993.897	822.466
	240	29.2041	25.7805
	480	64.5201	66.7599
	10	905.02	918.797	1082.35
	50	4640.63	4262.24	3629.48
	200	16657.4	13006.3	17559.2
	400	32589	37368.5	31220.9
	600	47034.3	51395.3	41800.7
	800	60772.9	59732.8
	1000	73753	79977.6
	1200	86747.4	93090
	1400	117107	104662
